# Supplementary material for: Ebola Virus Activates IRE1α-Dependent XBP1u Splicing
Source: Viruses. 2022 Dec 30;15(1):122. doi: 10.3390/v15010122 (PMC9863596; doi:10.3390/v15010122)
Supplement: Supplementary file 1 [file viruses-15-00122-s001.zip]

Archive with 1 entries (1 files):
- viruses-2096135-supplementary.pdf
